# Supplementary material for: Impact of Fermentation Pretreatment on Drying Behaviour and Antioxidant Attributes of Broccoli Waste Powdered Ingredients
Source: Foods. 2023 Sep 22;12(19):3526. doi: 10.3390/foods12193526 (PMC10572841; doi:10.3390/foods12193526)
Supplement: Supplementary file 1 [file foods-12-03526-s001.zip]

Archive with 1 entries (1 files):
- foods-2624491-supplementary.pdf
